# Supplementary material for: DSGRec: dual-path selection graph for multimodal recommendation
Source: PeerJ Comput Sci. 2025 Apr 15;11:e2779. doi: 10.7717/peerj-cs.2779 (PMC12190342; doi:10.7717/peerj-cs.2779)
Supplement: Supplemental Information 1 [file peerj-cs-11-2779-s001.zip]

Archive with 975 entries (864 files):
- DSGRec/
- DSGRec/.idea/
- DSGRec/.idea/.gitignore
- DSGRec/.idea/deployment.xml
- DSGRec/.idea/inspectionProfiles/
- DSGRec/.idea/inspectionProfiles/profiles_settings.xml
- DSGRec/.idea/LGMRec-main.iml
- DSGRec/.idea/misc.xml
- DSGRec/.idea/modules.xml
- DSGRec/.idea/workspace.xml
- DSGRec/allocated
- DSGRec/common/
- DSGRec/common/abstract_recommender.py
- DSGRec/common/trainer.py
- DSGRec/common/__init__.py
- DSGRec/common/__pycache__/
- DSGRec/common/__pycache__/abstract_recommender.cpython-310.pyc
- DSGRec/common/__pycache__/trainer.cpython-310.pyc
- DSGRec/common/__pycache__/__init__.cpython-310.pyc
- DSGRec/configs/
- DSGRec/configs/dataset/
- DSGRec/configs/dataset/baby.yaml
- DSGRec/configs/dataset/clothing.yaml
- DSGRec/configs/dataset/sports.yaml
- DSGRec/configs/model/
- DSGRec/configs/model/DSGREC.yaml
- DSGRec/configs/overall.yaml
- DSGRec/data/
- DSGRec/img/
- DSGRec/img/framework.jpg
- DSGRec/log/
- DSGRec/log/DSGRec-baby-Sep-24-2024-10-30-25.log
- DSGRec/log/DSGRec-baby-Sep-24-2024-10-33-14.log
- DSGRec/log/DSGRec-baby-Sep-24-2024-10-43-16.log
- DSGRec/log/DSGRec-baby-Sep-24-2024-10-47-02.log
- DSGRec/log/DSGRec-baby-Sep-24-2024-10-54-30.log
- DSGRec/log/DSGRec-baby-Sep-24-2024-10-56-24.log
- DSGRec/log/DSGRec-baby-Sep-24-2024-10-57-53.log
- DSGRec/log/DSGRec-baby-Sep-24-2024-11-01-58.log
- DSGRec/log/LGMRec-clothing-Sep-24-2024-10-29-17.log
- DSGRec/log/LGMRec-sports-Sep-24-2024-10-35-21.log
- DSGRec/main.py
- DSGRec/models/
- DSGRec/models/dsgrec.py
- DSGRec/models/__pycache__/
- DSGRec/models/__pycache__/dsgrec.cpython-310.pyc
- DSGRec/requirement.txt
- DSGRec/train.sh
- DSGRec/utils/
- DSGRec/utils/configurator.py
- DSGRec/utils/dataloader.py
- DSGRec/utils/dataset.py
- DSGRec/utils/data_utils.py
- DSGRec/utils/logger.py
- DSGRec/utils/metrics.py
- DSGRec/utils/quick_start.py
- DSGRec/utils/topk_evaluator.py
- DSGRec/utils/utils.py
- DSGRec/utils/__init__.py
- DSGRec/utils/__pycache__/
- DSGRec/utils/__pycache__/configurator.cpython-310.pyc
- DSGRec/utils/__pycache__/dataloader.cpython-310.pyc
- DSGRec/utils/__pycache__/dataset.cpython-310.pyc
- DSGRec/utils/__pycache__/dataset.cpython-311.pyc
- DSGRec/utils/__pycache__/logger.cpython-310.pyc
- DSGRec/utils/__pycache__/metrics.cpython-310.pyc
- DSGRec/utils/__pycache__/quick_start.cpython-310.pyc
- DSGRec/utils/__pycache__/quick_start.cpython-311.pyc
- DSGRec/utils/__pycache__/topk_evaluator.cpython-310.pyc
- DSGRec/utils/__pycache__/utils.cpython-310.pyc
- DSGRec/utils/__pycache__/__init__.cpython-310.pyc
- DSGRec/utils/__pycache__/__init__.cpython-311.pyc
- DSGRec/venv/
- DSGRec/venv/.gitignore
- DSGRec/venv/Lib/
- DSGRec/venv/Lib/site-packages/
- DSGRec/venv/Lib/site-packages/distutils-precedence.pth
- DSGRec/venv/Lib/site-packages/pip/
- DSGRec/venv/Lib/site-packages/pip/py.typed
- DSGRec/venv/Lib/site-packages/pip/_internal/
- DSGRec/venv/Lib/site-packages/pip/_internal/build_env.py
- DSGRec/venv/Lib/site-packages/pip/_internal/cache.py
- DSGRec/venv/Lib/site-packages/pip/_internal/cli/
- DSGRec/venv/Lib/site-packages/pip/_internal/cli/autocompletion.py
- DSGRec/venv/Lib/site-packages/pip/_internal/cli/base_command.py
- DSGRec/venv/Lib/site-packages/pip/_internal/cli/cmdoptions.py
- DSGRec/venv/Lib/site-packages/pip/_internal/cli/command_context.py
- DSGRec/venv/Lib/site-packages/pip/_internal/cli/main.py
- DSGRec/venv/Lib/site-packages/pip/_internal/cli/main_parser.py
- DSGRec/venv/Lib/site-packages/pip/_internal/cli/parser.py
- DSGRec/venv/Lib/site-packages/pip/_internal/cli/progress_bars.py
- DSGRec/venv/Lib/site-packages/pip/_internal/cli/req_command.py
- DSGRec/venv/Lib/site-packages/pip/_internal/cli/spinners.py
- DSGRec/venv/Lib/site-packages/pip/_internal/cli/status_codes.py
- DSGRec/venv/Lib/site-packages/pip/_internal/cli/__init__.py
- DSGRec/venv/Lib/site-packages/pip/_internal/commands/
- DSGRec/venv/Lib/site-packages/pip/_internal/commands/cache.py
- DSGRec/venv/Lib/site-packages/pip/_internal/commands/check.py
- DSGRec/venv/Lib/site-packages/pip/_internal/commands/completion.py
- DSGRec/venv/Lib/site-packages/pip/_internal/commands/configuration.py
- DSGRec/venv/Lib/site-packages/pip/_internal/commands/debug.py
- DSGRec/venv/Lib/site-packages/pip/_internal/commands/download.py
- DSGRec/venv/Lib/site-packages/pip/_internal/commands/freeze.py
- DSGRec/venv/Lib/site-packages/pip/_internal/commands/hash.py
- DSGRec/venv/Lib/site-packages/pip/_internal/commands/help.py
- DSGRec/venv/Lib/site-packages/pip/_internal/commands/index.py
- DSGRec/venv/Lib/site-packages/pip/_internal/commands/inspect.py
- DSGRec/venv/Lib/site-packages/pip/_internal/commands/install.py
- DSGRec/venv/Lib/site-packages/pip/_internal/commands/list.py
- DSGRec/venv/Lib/site-packages/pip/_internal/commands/search.py
- DSGRec/venv/Lib/site-packages/pip/_internal/commands/show.py
- DSGRec/venv/Lib/site-packages/pip/_internal/commands/uninstall.py
- DSGRec/venv/Lib/site-packages/pip/_internal/commands/wheel.py
- DSGRec/venv/Lib/site-packages/pip/_internal/commands/__init__.py
- DSGRec/venv/Lib/site-packages/pip/_internal/configuration.py
- DSGRec/venv/Lib/site-packages/pip/_internal/distributions/
- DSGRec/venv/Lib/site-packages/pip/_internal/distributions/base.py
- DSGRec/venv/Lib/site-packages/pip/_internal/distributions/installed.py
- DSGRec/venv/Lib/site-packages/pip/_internal/distributions/sdist.py
- DSGRec/venv/Lib/site-packages/pip/_internal/distributions/wheel.py
- DSGRec/venv/Lib/site-packages/pip/_internal/distributions/__init__.py
- DSGRec/venv/Lib/site-packages/pip/_internal/exceptions.py
- DSGRec/venv/Lib/site-packages/pip/_internal/index/
- DSGRec/venv/Lib/site-packages/pip/_internal/index/collector.py
- DSGRec/venv/Lib/site-packages/pip/_internal/index/package_finder.py
- DSGRec/venv/Lib/site-packages/pip/_internal/index/sources.py
- DSGRec/venv/Lib/site-packages/pip/_internal/index/__init__.py
- DSGRec/venv/Lib/site-packages/pip/_internal/locations/
- DSGRec/venv/Lib/site-packages/pip/_internal/locations/base.py
- DSGRec/venv/Lib/site-packages/pip/_internal/locations/_distutils.py
- DSGRec/venv/Lib/site-packages/pip/_internal/locations/_sysconfig.py
- DSGRec/venv/Lib/site-packages/pip/_internal/locations/__init__.py
- DSGRec/venv/Lib/site-packages/pip/_internal/main.py
- DSGRec/venv/Lib/site-packages/pip/_internal/metadata/
- DSGRec/venv/Lib/site-packages/pip/_internal/metadata/base.py
- DSGRec/venv/Lib/site-packages/pip/_internal/metadata/importlib/
- DSGRec/venv/Lib/site-packages/pip/_internal/metadata/importlib/_compat.py
- DSGRec/venv/Lib/site-packages/pip/_internal/metadata/importlib/_dists.py
- DSGRec/venv/Lib/site-packages/pip/_internal/metadata/importlib/_envs.py
- DSGRec/venv/Lib/site-packages/pip/_internal/metadata/importlib/__init__.py
- DSGRec/venv/Lib/site-packages/pip/_internal/metadata/pkg_resources.py
- DSGRec/venv/Lib/site-packages/pip/_internal/metadata/_json.py
- DSGRec/venv/Lib/site-packages/pip/_internal/metadata/__init__.py
- DSGRec/venv/Lib/site-packages/pip/_internal/models/
- DSGRec/venv/Lib/site-packages/pip/_internal/models/candidate.py
- DSGRec/venv/Lib/site-packages/pip/_internal/models/direct_url.py
- DSGRec/venv/Lib/site-packages/pip/_internal/models/format_control.py
- DSGRec/venv/Lib/site-packages/pip/_internal/models/index.py
- DSGRec/venv/Lib/site-packages/pip/_internal/models/installation_report.py
- DSGRec/venv/Lib/site-packages/pip/_internal/models/link.py
- DSGRec/venv/Lib/site-packages/pip/_internal/models/scheme.py
- DSGRec/venv/Lib/site-packages/pip/_internal/models/search_scope.py
- DSGRec/venv/Lib/site-packages/pip/_internal/models/selection_prefs.py
- DSGRec/venv/Lib/site-packages/pip/_internal/models/target_python.py
- DSGRec/venv/Lib/site-packages/pip/_internal/models/wheel.py
- DSGRec/venv/Lib/site-packages/pip/_internal/models/__init__.py
- DSGRec/venv/Lib/site-packages/pip/_internal/network/
- DSGRec/venv/Lib/site-packages/pip/_internal/network/auth.py
- DSGRec/venv/Lib/site-packages/pip/_internal/network/cache.py
- DSGRec/venv/Lib/site-packages/pip/_internal/network/download.py
- DSGRec/venv/Lib/site-packages/pip/_internal/network/lazy_wheel.py
- DSGRec/venv/Lib/site-packages/pip/_internal/network/session.py
- DSGRec/venv/Lib/site-packages/pip/_internal/network/utils.py
- DSGRec/venv/Lib/site-packages/pip/_internal/network/xmlrpc.py
- DSGRec/venv/Lib/site-packages/pip/_internal/network/__init__.py
- DSGRec/venv/Lib/site-packages/pip/_internal/operations/
- DSGRec/venv/Lib/site-packages/pip/_internal/operations/build/
- DSGRec/venv/Lib/site-packages/pip/_internal/operations/build/build_tracker.py
- DSGRec/venv/Lib/site-packages/pip/_internal/operations/build/metadata.py
- DSGRec/venv/Lib/site-packages/pip/_internal/operations/build/metadata_editable.py
- DSGRec/venv/Lib/site-packages/pip/_internal/operations/build/metadata_legacy.py
- DSGRec/venv/Lib/site-packages/pip/_internal/operations/build/wheel.py
- DSGRec/venv/Lib/site-packages/pip/_internal/operations/build/wheel_editable.py
- DSGRec/venv/Lib/site-packages/pip/_internal/operations/build/wheel_legacy.py
- DSGRec/venv/Lib/site-packages/pip/_internal/operations/build/__init__.py
- DSGRec/venv/Lib/site-packages/pip/_internal/operations/check.py
- DSGRec/venv/Lib/site-packages/pip/_internal/operations/freeze.py
- DSGRec/venv/Lib/site-packages/pip/_internal/operations/install/
- DSGRec/venv/Lib/site-packages/pip/_internal/operations/install/editable_legacy.py
- DSGRec/venv/Lib/site-packages/pip/_internal/operations/install/wheel.py
- DSGRec/venv/Lib/site-packages/pip/_internal/operations/install/__init__.py
- DSGRec/venv/Lib/site-packages/pip/_internal/operations/prepare.py
- DSGRec/venv/Lib/site-packages/pip/_internal/operations/__init__.py
- DSGRec/venv/Lib/site-packages/pip/_internal/pyproject.py
- DSGRec/venv/Lib/site-packages/pip/_internal/req/
- DSGRec/venv/Lib/site-packages/pip/_internal/req/constructors.py
- DSGRec/venv/Lib/site-packages/pip/_internal/req/req_file.py
- DSGRec/venv/Lib/site-packages/pip/_internal/req/req_install.py
- DSGRec/venv/Lib/site-packages/pip/_internal/req/req_set.py
- DSGRec/venv/Lib/site-packages/pip/_internal/req/req_uninstall.py
- DSGRec/venv/Lib/site-packages/pip/_internal/req/__init__.py
- DSGRec/venv/Lib/site-packages/pip/_internal/resolution/
- DSGRec/venv/Lib/site-packages/pip/_internal/resolution/base.py
- DSGRec/venv/Lib/site-packages/pip/_internal/resolution/legacy/
- DSGRec/venv/Lib/site-packages/pip/_internal/resolution/legacy/resolver.py
- DSGRec/venv/Lib/site-packages/pip/_internal/resolution/legacy/__init__.py
- DSGRec/venv/Lib/site-packages/pip/_internal/resolution/resolvelib/
- DSGRec/venv/Lib/site-packages/pip/_internal/resolution/resolvelib/base.py
- DSGRec/venv/Lib/site-packages/pip/_internal/resolution/resolvelib/candidates.py
- DSGRec/venv/Lib/site-packages/pip/_internal/resolution/resolvelib/factory.py
- DSGRec/venv/Lib/site-packages/pip/_internal/resolution/resolvelib/found_candidates.py
- DSGRec/venv/Lib/site-packages/pip/_internal/resolution/resolvelib/provider.py
- DSGRec/venv/Lib/site-packages/pip/_internal/resolution/resolvelib/reporter.py
- DSGRec/venv/Lib/site-packages/pip/_internal/resolution/resolvelib/requirements.py
- DSGRec/venv/Lib/site-packages/pip/_internal/resolution/resolvelib/resolver.py
- DSGRec/venv/Lib/site-packages/pip/_internal/resolution/resolvelib/__init__.py
- DSGRec/venv/Lib/site-packages/pip/_internal/resolution/__init__.py
- DSGRec/venv/Lib/site-packages/pip/_internal/self_outdated_check.py
- DSGRec/venv/Lib/site-packages/pip/_internal/utils/
- DSGRec/venv/Lib/site-packages/pip/_internal/utils/appdirs.py
- DSGRec/venv/Lib/site-packages/pip/_internal/utils/compat.py
- DSGRec/venv/Lib/site-packages/pip/_internal/utils/compatibility_tags.py
- DSGRec/venv/Lib/site-packages/pip/_internal/utils/datetime.py
- DSGRec/venv/Lib/site-packages/pip/_internal/utils/deprecation.py
- DSGRec/venv/Lib/site-packages/pip/_internal/utils/direct_url_helpers.py
- DSGRec/venv/Lib/site-packages/pip/_internal/utils/egg_link.py
- DSGRec/venv/Lib/site-packages/pip/_internal/utils/encoding.py
- DSGRec/venv/Lib/site-packages/pip/_internal/utils/entrypoints.py
- DSGRec/venv/Lib/site-packages/pip/_internal/utils/filesystem.py
- DSGRec/venv/Lib/site-packages/pip/_internal/utils/filetypes.py
- DSGRec/venv/Lib/site-packages/pip/_internal/utils/glibc.py
- DSGRec/venv/Lib/site-packages/pip/_internal/utils/hashes.py
- DSGRec/venv/Lib/site-packages/pip/_internal/utils/inject_securetransport.py
- DSGRec/venv/Lib/site-packages/pip/_internal/utils/logging.py
- DSGRec/venv/Lib/site-packages/pip/_internal/utils/misc.py
- DSGRec/venv/Lib/site-packages/pip/_internal/utils/models.py
- DSGRec/venv/Lib/site-packages/pip/_internal/utils/packaging.py
- DSGRec/venv/Lib/site-packages/pip/_internal/utils/setuptools_build.py
- DSGRec/venv/Lib/site-packages/pip/_internal/utils/subprocess.py
- DSGRec/venv/Lib/site-packages/pip/_internal/utils/temp_dir.py
- DSGRec/venv/Lib/site-packages/pip/_internal/utils/unpacking.py
- DSGRec/venv/Lib/site-packages/pip/_internal/utils/urls.py
- DSGRec/venv/Lib/site-packages/pip/_internal/utils/virtualenv.py
- DSGRec/venv/Lib/site-packages/pip/_internal/utils/wheel.py
- DSGRec/venv/Lib/site-packages/pip/_internal/utils/_jaraco_text.py
- DSGRec/venv/Lib/site-packages/pip/_internal/utils/_log.py
- DSGRec/venv/Lib/site-packages/pip/_internal/utils/__init__.py
- DSGRec/venv/Lib/site-packages/pip/_internal/vcs/
- DSGRec/venv/Lib/site-packages/pip/_internal/vcs/bazaar.py
- DSGRec/venv/Lib/site-packages/pip/_internal/vcs/git.py
- DSGRec/venv/Lib/site-packages/pip/_internal/vcs/mercurial.py
- DSGRec/venv/Lib/site-packages/pip/_internal/vcs/subversion.py
- DSGRec/venv/Lib/site-packages/pip/_internal/vcs/versioncontrol.py
- DSGRec/venv/Lib/site-packages/pip/_internal/vcs/__init__.py
- DSGRec/venv/Lib/site-packages/pip/_internal/wheel_builder.py
- DSGRec/venv/Lib/site-packages/pip/_internal/__init__.py
- DSGRec/venv/Lib/site-packages/pip/_vendor/
- DSGRec/venv/Lib/site-packages/pip/_vendor/cachecontrol/
- DSGRec/venv/Lib/site-packages/pip/_vendor/cachecontrol/adapter.py
- DSGRec/venv/Lib/site-packages/pip/_vendor/cachecontrol/cache.py
- DSGRec/venv/Lib/site-packages/pip/_vendor/cachecontrol/caches/
- DSGRec/venv/Lib/site-packages/pip/_vendor/cachecontrol/caches/file_cache.py
- DSGRec/venv/Lib/site-packages/pip/_vendor/cachecontrol/caches/redis_cache.py
- DSGRec/venv/Lib/site-packages/pip/_vendor/cachecontrol/caches/__init__.py
- DSGRec/venv/Lib/site-packages/pip/_vendor/cachecontrol/compat.py
- DSGRec/venv/Lib/site-packages/pip/_vendor/cachecontrol/controller.py
- DSGRec/venv/Lib/site-packages/pip/_vendor/cachecontrol/filewrapper.py
- DSGRec/venv/Lib/site-packages/pip/_vendor/cachecontrol/heuristics.py
- DSGRec/venv/Lib/site-packages/pip/_vendor/cachecontrol/serialize.py
- DSGRec/venv/Lib/site-packages/pip/_vendor/cachecontrol/wrapper.py
- DSGRec/venv/Lib/site-packages/pip/_vendor/cachecontrol/_cmd.py
- DSGRec/venv/Lib/site-packages/pip/_vendor/cachecontrol/__init__.py
- DSGRec/venv/Lib/site-packages/pip/_vendor/certifi/
- DSGRec/venv/Lib/site-packages/pip/_vendor/certifi/cacert.pem
- DSGRec/venv/Lib/site-packages/pip/_vendor/certifi/core.py
- DSGRec/venv/Lib/site-packages/pip/_vendor/certifi/__init__.py
- DSGRec/venv/Lib/site-packages/pip/_vendor/certifi/__main__.py
- DSGRec/venv/Lib/site-packages/pip/_vendor/chardet/
- DSGRec/venv/Lib/site-packages/pip/_vendor/chardet/big5freq.py
- DSGRec/venv/Lib/site-packages/pip/_vendor/chardet/big5prober.py
- DSGRec/venv/Lib/site-packages/pip/_vendor/chardet/chardistribution.py
- DSGRec/venv/Lib/site-packages/pip/_vendor/chardet/charsetgroupprober.py
- DSGRec/venv/Lib/site-packages/pip/_vendor/chardet/charsetprober.py
- DSGRec/venv/Lib/site-packages/pip/_vendor/chardet/cli/
- DSGRec/venv/Lib/site-packages/pip/_vendor/chardet/cli/chardetect.py
- DSGRec/venv/Lib/site-packages/pip/_vendor/chardet/cli/__init__.py
- DSGRec/venv/Lib/site-packages/pip/_vendor/chardet/codingstatemachine.py
- DSGRec/venv/Lib/site-packages/pip/_vendor/chardet/codingstatemachinedict.py
- DSGRec/venv/Lib/site-packages/pip/_vendor/chardet/cp949prober.py
- DSGRec/venv/Lib/site-packages/pip/_vendor/chardet/enums.py
- DSGRec/venv/Lib/site-packages/pip/_vendor/chardet/escprober.py
- DSGRec/venv/Lib/site-packages/pip/_vendor/chardet/escsm.py
- DSGRec/venv/Lib/site-packages/pip/_vendor/chardet/eucjpprober.py
- DSGRec/venv/Lib/site-packages/pip/_vendor/chardet/euckrfreq.py
- DSGRec/venv/Lib/site-packages/pip/_vendor/chardet/euckrprober.py
- DSGRec/venv/Lib/site-packages/pip/_vendor/chardet/euctwfreq.py
- DSGRec/venv/Lib/site-packages/pip/_vendor/chardet/euctwprober.py
- DSGRec/venv/Lib/site-packages/pip/_vendor/chardet/gb2312freq.py
- DSGRec/venv/Lib/site-packages/pip/_vendor/chardet/gb2312prober.py
- DSGRec/venv/Lib/site-packages/pip/_vendor/chardet/hebrewprober.py
- DSGRec/venv/Lib/site-packages/pip/_vendor/chardet/jisfreq.py
- DSGRec/venv/Lib/site-packages/pip/_vendor/chardet/johabfreq.py
- DSGRec/venv/Lib/site-packages/pip/_vendor/chardet/johabprober.py
- DSGRec/venv/Lib/site-packages/pip/_vendor/chardet/jpcntx.py
- DSGRec/venv/Lib/site-packages/pip/_vendor/chardet/langbulgarianmodel.py
- DSGRec/venv/Lib/site-packages/pip/_vendor/chardet/langgreekmodel.py
- DSGRec/venv/Lib/site-packages/pip/_vendor/chardet/langhebrewmodel.py
- DSGRec/venv/Lib/site-packages/pip/_vendor/chardet/langhungarianmodel.py
- DSGRec/venv/Lib/site-packages/pip/_vendor/chardet/langrussianmodel.py
- DSGRec/venv/Lib/site-packages/pip/_vendor/chardet/langthaimodel.py
[truncated: 675 more entries]
