# Supplementary material for: DSGRec: dual-path selection graph for multimodal recommendation
Source: PeerJ Comput Sci. 2025 Apr 15;11:e2779. doi: 10.7717/peerj-cs.2779 (PMC12190342; doi:10.7717/peerj-cs.2779)
Supplement: Supplemental Information 1 [file peerj-cs-11-2779-s001.zip › DSGRec/configs/model/DSGREC.yaml]

embedding_size: 64
feat_embed_dim: 64
cf_model: lightgcn

n_ui_layers: 2
n_layers: 1

learning_rate_scheduler: [0.96, 50]
lambda_coeff: 0.9
reg_weight: 1e-04
knn_k: 10

learning_rate: 0.001

cl_loss: [0.0, 1e-06, 1e-05, 1e-04, 1e-03, 1e-02, 0.1]
n_mm_layers: [1, 2, 3, 4]
n_hyper_layer: [1, 2, 3, 4]
hyper_num: [2, 4, 8, 16, 32, 64, 128, 256]
keep_rate: [0.1, 0.2, 0.3, 0.4, 0.5, 0.6, 0.7, 0.8, 0.9, 1.0]
cl_weight : [0.0, 1e-06, 1e-05, 1e-04, 1e-03, 1e-02, 0.1]
alpha: [0.1, 0.2, 0.3, 0.4, 0.5, 0.6, 0.7, 0.8, 0.9, 1.0, 0.0, -0.1,-0.2,-0.3,-0.4,-0.5,-0.6,-0.7,-0.8,-0.9,-1.0]
beta: [ 0.9, 1.0, 0.0, -0.1,-0.2,-0.3,-0.4,-0.5,-0.6,-0.7,-0.8,-0.9,-1.0,0.1, 0.2, 0.3, 0.4, 0.5, 0.6, 0.7, 0.8,]


# n_ui_layers: [1, 2, 3, 4]
# n_mm_layers: [1, 2, 3, 4]
# n_hyper_layer: [1, 2, 3, 4]
# hyper_num: [2, 4, 8, 16, 32, 64, 128, 256]
# keep_rate: [0.1, 0.2, 0.3, 0.4, 0.5, 0.6, 0.7, 0.8, 0.9, 1.0]
# alpha: [0.0, 0.01, 0.05, 0.1, 0.2, 0.3, 0.4, 0.5, 0.6, 0.7, 0.8, 0.9, 1.0]
# cl_weight : [0.0, 1e-06, 1e-05, 1e-04, 1e-03, 1e-02, 0.1]
# reg_weight : [0.0, 1e-06, 1e-05, 1e-04, 1e-03, 1e-02, 0.1]

hyper_parameters: [ "n_ui_layers", "n_mm_layers", "n_hyper_layer", "reg_weight","cl_loss", "cl_weight", "keep_rate", "hyper_num", "alpha","beta"]
