# Supplementary material for: DSGRec: dual-path selection graph for multimodal recommendation
Source: PeerJ Comput Sci. 2025 Apr 15;11:e2779. doi: 10.7717/peerj-cs.2779 (PMC12190342; doi:10.7717/peerj-cs.2779)
Supplement: Supplemental Information 1 [file peerj-cs-11-2779-s001.zip › DSGRec/log/DSGRec-baby-Sep-24-2024-10-43-16.log]

Tue 24 Sep 2024 10:43:16 INFO ██Server: 	钢铁的菲利克斯
Tue 24 Sep 2024 10:43:16 INFO ██Dir: 	D:\CODE\LGMRec\TWRec

Tue 24 Sep 2024 10:43:16 INFO 
use_gpu=True
seed=[999]
data_path=./data/
inter_splitting_label=x_label
filter_out_cod_start_users=True
is_multimodal_model=True
checkpoint_dir=saved
save_recommended_topk=True
recommend_topk=recommend_topk/
embedding_size=64
weight_decay=0.0
req_training=True
epochs=1000
stopping_step=20
train_batch_size=2048
learner=adam
learning_rate=0.001
learning_rate_scheduler=[1.0, 50]
eval_step=1
training_neg_sample_num=1
use_neg_sampling=True
use_full_sampling=False
NEG_PREFIX=neg__
USER_ID_FIELD=userID
ITEM_ID_FIELD=itemID
TIME_FIELD=timestamp
field_separator=	
metrics=['Recall', 'NDCG', 'Precision', 'MAP']
topk=[5, 10, 20, 50]
valid_metric=Recall@20
eval_batch_size=4096
use_raw_features=False
max_txt_len=32
max_img_size=256
vocab_size=30522
type_vocab_size=2
hidden_size=4
pad_token_id=0
max_position_embeddings=512
layer_norm_eps=1e-12
hidden_dropout_prob=0.1
end2end=False
hyper_parameters=['seed']
inter_file_name=baby.inter
vision_feature_file=image_feat.npy
text_feature_file=text_feat.npy
n_ui_layers=[2]
n_mm_layers=[2]
n_hyper_layer=[1]
hyper_num=[4]
keep_rate=[0.5]
alpha=[0.6]
beta=[-0.3]
cl_weight=[0.0001]
reg_weight=[1e-06]
gpu_id=0
model=DSGRec
dataset=baby
valid_metric_bigger=True
device=cuda:0


Tue 24 Sep 2024 10:43:16 INFO baby
The number of users: 19445
Average actions of users: 8.269066598097197
The number of items: 7050
Average actions of items: 22.807375886524824
The number of inters: 160792
The sparsity of the dataset: 99.8827082752043%
Tue 24 Sep 2024 10:43:16 INFO 
====Training====
baby
The number of users: 19445
Average actions of users: 6.096734379017742
The number of items: 7047
Average actions of items: 16.82290336313325
The number of inters: 118551
The sparsity of the dataset: 99.9134846831415%
Tue 24 Sep 2024 10:43:16 INFO 
====Validation====
baby
The number of users: 19445
Average actions of users: 1.0572897917202366
The number of items: 5483
Average actions of items: 3.749589640707642
The number of inters: 20559
The sparsity of the dataset: 99.98071694707788%
Tue 24 Sep 2024 10:43:16 INFO 
====Testing====
baby
The number of users: 19445
Average actions of users: 1.1150424273592183
The number of items: 5549
Average actions of items: 3.907370697422959
The number of inters: 21682
The sparsity of the dataset: 99.97990552482683%
Tue 24 Sep 2024 10:43:21 INFO 

=================================


Tue 24 Sep 2024 10:43:23 INFO =========1/1: Parameters:['seed']=(999,)=======
