# Supplementary material for: DSGRec: dual-path selection graph for multimodal recommendation
Source: PeerJ Comput Sci. 2025 Apr 15;11:e2779. doi: 10.7717/peerj-cs.2779 (PMC12190342; doi:10.7717/peerj-cs.2779)
Supplement: Supplemental Information 1 [file peerj-cs-11-2779-s001.zip › DSGRec/log/DSGRec-baby-Sep-24-2024-11-01-58.log]

Tue 24 Sep 2024 11:01:58 INFO ██Server: 	钢铁的菲利克斯
Tue 24 Sep 2024 11:01:58 INFO ██Dir: 	D:\CODE\LGMRec\TWRec

Tue 24 Sep 2024 11:01:58 INFO 
use_gpu=True
seed=[999]
data_path=./data/
inter_splitting_label=x_label
filter_out_cod_start_users=True
is_multimodal_model=True
checkpoint_dir=saved
save_recommended_topk=True
recommend_topk=recommend_topk/
embedding_size=64
weight_decay=0.0
req_training=True
epochs=1000
stopping_step=20
train_batch_size=2048
learner=adam
learning_rate=0.001
learning_rate_scheduler=[0.96, 50]
eval_step=1
training_neg_sample_num=1
use_neg_sampling=True
use_full_sampling=False
NEG_PREFIX=neg__
USER_ID_FIELD=userID
ITEM_ID_FIELD=itemID
TIME_FIELD=timestamp
field_separator=	
metrics=['Recall', 'NDCG', 'Precision', 'MAP']
topk=[5, 10, 20, 50]
valid_metric=Recall@20
eval_batch_size=4096
use_raw_features=False
max_txt_len=32
max_img_size=256
vocab_size=30522
type_vocab_size=2
hidden_size=4
pad_token_id=0
max_position_embeddings=512
layer_norm_eps=1e-12
hidden_dropout_prob=0.1
end2end=False
hyper_parameters=['n_ui_layers', 'n_mm_layers', 'n_hyper_layer', 'reg_weight', 'cl_loss', 'cl_weight', 'keep_rate', 'hyper_num', 'alpha', 'beta', 'seed']
inter_file_name=baby.inter
vision_feature_file=image_feat.npy
text_feature_file=text_feat.npy
n_ui_layers=2
n_mm_layers=[1, 2, 3, 4]
n_hyper_layer=[1, 2, 3, 4]
hyper_num=[2, 4, 8, 16, 32, 64, 128, 256]
keep_rate=[0.1, 0.2, 0.3, 0.4, 0.5, 0.6, 0.7, 0.8, 0.9, 1.0]
alpha=[0.1, 0.2, 0.3, 0.4, 0.5, 0.6, 0.7, 0.8, 0.9, 1.0, 0.0, -0.1, -0.2, -0.3, -0.4, -0.5, -0.6, -0.7, -0.8, -0.9, -1.0]
beta=[0.9, 1.0, 0.0, -0.1, -0.2, -0.3, -0.4, -0.5, -0.6, -0.7, -0.8, -0.9, -1.0, 0.1, 0.2, 0.3, 0.4, 0.5, 0.6, 0.7, 0.8]
cl_weight=[0.0, 1e-06, 1e-05, 0.0001, 0.001, 0.01, 0.1]
reg_weight=0.0001
feat_embed_dim=64
cf_model=lightgcn
n_layers=1
lambda_coeff=0.9
knn_k=10
cl_loss=[0.0, 1e-06, 1e-05, 0.0001, 0.001, 0.01, 0.1]
gpu_id=0
model=DSGRec
dataset=baby
valid_metric_bigger=True
device=cuda:0


Tue 24 Sep 2024 11:01:58 INFO baby
The number of users: 19445
Average actions of users: 8.269066598097197
The number of items: 7050
Average actions of items: 22.807375886524824
The number of inters: 160792
The sparsity of the dataset: 99.8827082752043%
Tue 24 Sep 2024 11:01:58 INFO 
====Training====
baby
The number of users: 19445
Average actions of users: 6.096734379017742
The number of items: 7047
Average actions of items: 16.82290336313325
The number of inters: 118551
The sparsity of the dataset: 99.9134846831415%
Tue 24 Sep 2024 11:01:58 INFO 
====Validation====
baby
The number of users: 19445
Average actions of users: 1.0572897917202366
The number of items: 5483
Average actions of items: 3.749589640707642
The number of inters: 20559
The sparsity of the dataset: 99.98071694707788%
Tue 24 Sep 2024 11:01:58 INFO 
====Testing====
baby
The number of users: 19445
Average actions of users: 1.1150424273592183
The number of items: 5549
Average actions of items: 3.907370697422959
The number of inters: 21682
The sparsity of the dataset: 99.97990552482683%
Tue 24 Sep 2024 11:02:03 INFO 

=================================


Tue 24 Sep 2024 11:02:14 INFO =========1/27659520: Parameters:['n_ui_layers', 'n_mm_layers', 'n_hyper_layer', 'reg_weight', 'cl_loss', 'cl_weight', 'keep_rate', 'hyper_num', 'alpha', 'beta', 'seed']=(2, 1, 1, 0.0001, 0.0, 0.0, 0.1, 2, 0.1, 0.9, 999)=======
Tue 24 Sep 2024 11:02:44 INFO DSGRec(
  (hgnnLayer): HGNNLayer()
  (user_embedding): Embedding(19445, 64)
  (item_id_embedding): Embedding(7050, 64)
  (drop): Dropout(p=0.6, inplace=False)
  (image_trs): Linear(in_features=4096, out_features=64, bias=True)
  (hyper_image_trs): Linear(in_features=4096, out_features=64, bias=True)
  (text_trs): Linear(in_features=384, out_features=64, bias=True)
  (hyper_text_trs): Linear(in_features=384, out_features=64, bias=True)
  (image_embedding): Embedding(7050, 4096)
  (text_embedding): Embedding(7050, 384)
  (softmax): Softmax(dim=-1)
  (query_common): Sequential(
    (0): Linear(in_features=64, out_features=64, bias=True)
    (1): Tanh()
    (2): Linear(in_features=64, out_features=1, bias=False)
  )
  (gate_v): Sequential(
    (0): Linear(in_features=64, out_features=64, bias=True)
    (1): Sigmoid()
  )
  (gate_t): Sequential(
    (0): Linear(in_features=64, out_features=64, bias=True)
    (1): Sigmoid()
  )
  (image_prefer): Sequential(
    (0): Linear(in_features=64, out_features=64, bias=True)
    (1): Sigmoid()
  )
  (text_prefer): Sequential(
    (0): Linear(in_features=64, out_features=64, bias=True)
    (1): Sigmoid()
  )
)
Trainable parameters: 34447680
Tue 24 Sep 2024 11:02:54 INFO epoch 0 training [time: 9.34s, train loss: 238.1101]
Tue 24 Sep 2024 11:03:02 INFO epoch 0 evaluating [time: 5.08s, valid_score: 0.066300]
Tue 24 Sep 2024 11:03:02 INFO valid result: 
recall@5: 0.0262    recall@10: 0.0425    recall@20: 0.0663    recall@50: 0.1172    ndcg@5: 0.0170    ndcg@10: 0.0222    ndcg@20: 0.0283    ndcg@50: 0.0384    precision@5: 0.0055    precision@10: 0.0045    precision@20: 0.0035    precision@50: 0.0025    map@5: 0.0137    map@10: 0.0158    map@20: 0.0175    map@50: 0.0190    
Tue 24 Sep 2024 11:03:02 INFO test result: 
recall@5: 0.0249    recall@10: 0.0422    recall@20: 0.0657    recall@50: 0.1181    ndcg@5: 0.0164    ndcg@10: 0.0221    ndcg@20: 0.0281    ndcg@50: 0.0387    precision@5: 0.0055    precision@10: 0.0047    precision@20: 0.0037    precision@50: 0.0027    map@5: 0.0132    map@10: 0.0154    map@20: 0.0170    map@50: 0.0187    
Tue 24 Sep 2024 11:03:02 INFO ██ DSGRec--Best validation results updated!!!
