# Supplementary material for: DSGRec: dual-path selection graph for multimodal recommendation
Source: PeerJ Comput Sci. 2025 Apr 15;11:e2779. doi: 10.7717/peerj-cs.2779 (PMC12190342; doi:10.7717/peerj-cs.2779)
Supplement: Supplemental Information 1 [file peerj-cs-11-2779-s001.zip › DSGRec/log/LGMRec-clothing-Sep-24-2024-10-29-17.log]

Tue 24 Sep 2024 10:29:17 INFO ██Server: 	钢铁的菲利克斯
Tue 24 Sep 2024 10:29:17 INFO ██Dir: 	D:\CODE\LGMRec\TWRec

Tue 24 Sep 2024 10:29:17 INFO 
use_gpu=True
seed=[999]
data_path=./data/
inter_splitting_label=x_label
filter_out_cod_start_users=True
is_multimodal_model=True
checkpoint_dir=saved
save_recommended_topk=True
recommend_topk=recommend_topk/
embedding_size=64
weight_decay=0.0
req_training=True
epochs=1000
stopping_step=20
train_batch_size=2048
learner=adam
learning_rate=0.001
learning_rate_scheduler=[0.96, 50]
eval_step=1
training_neg_sample_num=1
use_neg_sampling=True
use_full_sampling=False
NEG_PREFIX=neg__
USER_ID_FIELD=userID
ITEM_ID_FIELD=itemID
TIME_FIELD=timestamp
field_separator=	
metrics=['Recall', 'NDCG', 'Precision', 'MAP']
topk=[5, 10, 20, 50]
valid_metric=Recall@20
eval_batch_size=4096
use_raw_features=False
max_txt_len=32
max_img_size=256
vocab_size=30522
type_vocab_size=2
hidden_size=4
pad_token_id=0
max_position_embeddings=512
layer_norm_eps=1e-12
hidden_dropout_prob=0.1
end2end=False
hyper_parameters=['n_ui_layers', 'n_mm_layers', 'n_hyper_layer', 'reg_weight', 'cl_loss', 'cl_weight', 'keep_rate', 'hyper_num', 'alpha', 'beta', 'seed']
inter_file_name=clothing.inter
vision_feature_file=image_feat.npy
text_feature_file=text_feat.npy
n_ui_layers=2
n_mm_layers=[1, 2, 3, 4]
n_hyper_layer=[1, 2, 3, 4]
hyper_num=[2, 4, 8, 16, 32, 64, 128, 256]
keep_rate=[0.1, 0.2, 0.3, 0.4, 0.5, 0.6, 0.7, 0.8, 0.9, 1.0]
alpha=[0.1, 0.2, 0.3, 0.4, 0.5, 0.6, 0.7, 0.8, 0.9, 1.0, 0.0, -0.1, -0.2, -0.3, -0.4, -0.5, -0.6, -0.7, -0.8, -0.9, -1.0]
beta=[0.9, 1.0, 0.0, -0.1, -0.2, -0.3, -0.4, -0.5, -0.6, -0.7, -0.8, -0.9, -1.0, 0.1, 0.2, 0.3, 0.4, 0.5, 0.6, 0.7, 0.8]
cl_weight=[0.0, 1e-06, 1e-05, 0.0001, 0.001, 0.01, 0.1]
reg_weight=0.0001
feat_embed_dim=64
cf_model=lightgcn
n_layers=1
lambda_coeff=0.9
knn_k=10
cl_loss=[0.0, 1e-06, 1e-05, 0.0001, 0.001, 0.01, 0.1]
gpu_id=0
model=LGMRec
dataset=clothing
valid_metric_bigger=True
device=cuda:0
