# Supplementary material for: DSGRec: dual-path selection graph for multimodal recommendation
Source: PeerJ Comput Sci. 2025 Apr 15;11:e2779. doi: 10.7717/peerj-cs.2779 (PMC12190342; doi:10.7717/peerj-cs.2779)
Supplement: Supplemental Information 1 [file peerj-cs-11-2779-s001.zip › DSGRec/main.py]

# coding: utf-8
import os
import argparse
from utils.quick_start import quick_start
os.environ['NUMEXPR_MAX_THREADS'] = '48'

if __name__ == '__main__':
    parser = argparse.ArgumentParser()
    parser.add_argument('--model', '-m', type=str, default='DSGRec', help='name of models')
    parser.add_argument('--dataset', '-d', type=str, default='baby', help='name of datasets')
    parser.add_argument('--gpu_id', '-g', type=int, default=0, help='gpu number')

    args, _ = parser.parse_known_args()

    config_dict = {
        'gpu_id': args.gpu_id,
    }

    quick_start(model=args.model, dataset=args.dataset, config_dict=config_dict, save_model=True)
