# Supplementary material for: DSGRec: dual-path selection graph for multimodal recommendation
Source: PeerJ Comput Sci. 2025 Apr 15;11:e2779. doi: 10.7717/peerj-cs.2779 (PMC12190342; doi:10.7717/peerj-cs.2779)
Supplement: Supplemental Information 1 [file peerj-cs-11-2779-s001.zip › DSGRec/requirement.txt]

python==3.7.10
numpy==1.19.2
pandas==1.12.3
scipy==1.6.0
tqdm==4.59.0
torch==1.8.1
