# Supplementary material for: DSGRec: dual-path selection graph for multimodal recommendation
Source: PeerJ Comput Sci. 2025 Apr 15;11:e2779. doi: 10.7717/peerj-cs.2779 (PMC12190342; doi:10.7717/peerj-cs.2779)
Supplement: Supplemental Information 1 [file peerj-cs-11-2779-s001.zip › DSGRec/venv/pyvenv.cfg]

home = D:\python
implementation = CPython
version_info = 3.11.3.final.0
virtualenv = 20.24.5
include-system-site-packages = false
base-prefix = D:\python
base-exec-prefix = D:\python
base-executable = D:\python\python.exe
