# Supplementary material for: DSGRec: dual-path selection graph for multimodal recommendation
Source: PeerJ Comput Sci. 2025 Apr 15;11:e2779. doi: 10.7717/peerj-cs.2779 (PMC12190342; doi:10.7717/peerj-cs.2779)
Supplement: Supplemental Information 1 [file peerj-cs-11-2779-s001.zip › DSGRec/venv/Scripts/activate.bat]

@set "VIRTUAL_ENV=D:\CODE\LGMRec-main\venv"

@set "VIRTUAL_ENV_PROMPT="
@if NOT DEFINED VIRTUAL_ENV_PROMPT (
    @for %%d in ("%VIRTUAL_ENV%") do @set "VIRTUAL_ENV_PROMPT=%%~nxd"
)

@if defined _OLD_VIRTUAL_PROMPT (
    @set "PROMPT=%_OLD_VIRTUAL_PROMPT%"
) else (
    @if not defined PROMPT (
        @set "PROMPT=$P$G"
    )
    @if not defined VIRTUAL_ENV_DISABLE_PROMPT (
        @set "_OLD_VIRTUAL_PROMPT=%PROMPT%"
    )
)
@if not defined VIRTUAL_ENV_DISABLE_PROMPT (
    @set "PROMPT=(%VIRTUAL_ENV_PROMPT%) %PROMPT%"
)

@REM Don't use () to avoid problems with them in %PATH%
@if defined _OLD_VIRTUAL_PYTHONHOME @goto ENDIFVHOME
    @set "_OLD_VIRTUAL_PYTHONHOME=%PYTHONHOME%"
:ENDIFVHOME

@set PYTHONHOME=

@REM if defined _OLD_VIRTUAL_PATH (
@if not defined _OLD_VIRTUAL_PATH @goto ENDIFVPATH1
    @set "PATH=%_OLD_VIRTUAL_PATH%"
:ENDIFVPATH1
@REM ) else (
@if defined _OLD_VIRTUAL_PATH @goto ENDIFVPATH2
    @set "_OLD_VIRTUAL_PATH=%PATH%"
:ENDIFVPATH2

@set "PATH=%VIRTUAL_ENV%\Scripts;%PATH%"
