# Supplementary material for: DSGRec: dual-path selection graph for multimodal recommendation
Source: PeerJ Comput Sci. 2025 Apr 15;11:e2779. doi: 10.7717/peerj-cs.2779 (PMC12190342; doi:10.7717/peerj-cs.2779)
Supplement: Supplemental Information 1 [file peerj-cs-11-2779-s001.zip › DSGRec/venv/Scripts/activate_this.py]

"""
Activate virtualenv for current interpreter:

Use exec(open(this_file).read(), {'__file__': this_file}).

This can be used when you must use an existing Python interpreter, not the virtualenv bin/python.
"""  # noqa: D415
from __future__ import annotations

import os
import site
import sys

try:
    abs_file = os.path.abspath(__file__)
except NameError as exc:
    msg = "You must use exec(open(this_file).read(), {'__file__': this_file}))"
    raise AssertionError(msg) from exc

bin_dir = os.path.dirname(abs_file)
base = bin_dir[: -len("Scripts") - 1]  # strip away the bin part from the __file__, plus the path separator

# prepend bin to PATH (this file is inside the bin directory)
os.environ["PATH"] = os.pathsep.join([bin_dir, *os.environ.get("PATH", "").split(os.pathsep)])
os.environ["VIRTUAL_ENV"] = base  # virtual env is right above bin directory
os.environ["VIRTUAL_ENV_PROMPT"] = "" or os.path.basename(base)  # noqa: SIM222

# add the virtual environments libraries to the host python import mechanism
prev_length = len(sys.path)
for lib in "..\\Lib\\site-packages".split(os.pathsep):
    path = os.path.realpath(os.path.join(bin_dir, lib))
    site.addsitedir(path.decode("utf-8") if "" else path)
sys.path[:] = sys.path[prev_length:] + sys.path[0:prev_length]

sys.real_prefix = sys.prefix
sys.prefix = base
