# Supplementary material for: DSGRec: dual-path selection graph for multimodal recommendation
Source: PeerJ Comput Sci. 2025 Apr 15;11:e2779. doi: 10.7717/peerj-cs.2779 (PMC12190342; doi:10.7717/peerj-cs.2779)
Supplement: Supplemental Information 1 [file peerj-cs-11-2779-s001.zip › DSGRec/venv/Scripts/deactivate.bat]

@set VIRTUAL_ENV=
@set VIRTUAL_ENV_PROMPT=

@REM Don't use () to avoid problems with them in %PATH%
@if not defined _OLD_VIRTUAL_PROMPT @goto ENDIFVPROMPT
    @set "PROMPT=%_OLD_VIRTUAL_PROMPT%"
    @set _OLD_VIRTUAL_PROMPT=
:ENDIFVPROMPT

@if not defined _OLD_VIRTUAL_PYTHONHOME @goto ENDIFVHOME
    @set "PYTHONHOME=%_OLD_VIRTUAL_PYTHONHOME%"
    @set _OLD_VIRTUAL_PYTHONHOME=
:ENDIFVHOME

@if not defined _OLD_VIRTUAL_PATH @goto ENDIFVPATH
    @set "PATH=%_OLD_VIRTUAL_PATH%"
    @set _OLD_VIRTUAL_PATH=
:ENDIFVPATH
